# Supplementary material for: Habitat preference and den characterization of Indian Pangolin (Manis crassicaudata) in a tropical lowland forested landscape of southwest Sri Lanka
Source: PLoS One. 2018 Nov 7;13(11):e0206082. doi: 10.1371/journal.pone.0206082 (PMC6221306; doi:10.1371/journal.pone.0206082)
Supplement: S1 Table — (XLSX) [file pone.0206082.s001.xlsx]

## Sheet: S1 Table
S1 Table. Burrow characteristics of resting and feeding burrows
R.B -Elevation (m)	F.B-Elevation (m)	R.B-Slope(o)	F.B-Slope(o)	R.B-Canopy cover %	F.B-Canopy cover %	R.B-Under growth %	F.B-Under growth %	R.B-LDCWS (m)	F.B-LDCWS (m)	R.B-LDCHH (m)	F.B-LDCHH (m)	R.B-Openning width (Cm)	F.B-Openning width (Cm)	R.B-Openning Height (Cm)	F.B-Openning Height (Cm)	R.B-Depth (Cm)	F.B- Depth (Cm)	R.B -MDI Temperature (0C)	F.B - MDI Temperature (0C)	R.B - MDI humidity (%)	F.B - MDI humidity (%)
76	55	60	20	0.4	0.65	0.7	0.45	8	215	160	141	150	20	40	24	280	42	29.7778	29.2222	84	85
75	55	63	20	0.35	0.65	0.75	0.45	37	215	188	141	70	18	18	20	255	116	28.7778	29	91	87
75	58	62	22	0.44	0.58	0.68	0.4	71	216	186	140	120	15	30	30	280	110	28.3889	28.878	91	88
69	58	58	22	0.38	0.58	0.78	0.4	84	216	195	140	70	9	20	24	240	70	28.1111	27.8889	91	88
77	58	63	22	0.39	0.58	0.78	0.4	136	216	234	140	142	9	48	10	225	50	27.5556	27.6111	91	92
93	58	45	22	0.81	0.58	0.45	0.4	54	216	175	140	20	25	28	26	171	60	28.2778	27.9444	91	87
84	58	42	22	0.85	0.58	0.46	0.4	58	216	200	140	30	17	180	18	450	43	28.6111	28.7778	90	85
96	52	45	15	0.88	0.62	0.55	0.35	80	214	225	138	28	17	69	25	221	75	29.1111	28.6111	90	87
96	52	45	15	0.88	0.62	0.55	0.35	80	214	225	138	20	17	60	30	271	82	28.7778	29.1111	91	87
77	68	42	8	0.84	0.63	0.52	0.5	105	101	206	166	10	20	20	24	173	55	28.3889	29.1111	96	88
93	68	48	8	0.8	0.63	0.54	0.5	125	101	255	166	16	19	40	26	164	80	27.3889	28.7778	98	89
150	68	45	8	0.85	0.63	0.56	0.5	185	101	939	166	22	14	130	20	246	20	28	28.3889	90	95
189	68	48	8	0.88	0.63	0.48	0.5	242	101	970	166	50	23	60	32	253	53	27.7778	29.2222	94	99
188	68	50	8	0.87	0.63	0.45	0.5	270	101	973	166	20	10	60	20	165	50	28.7778	29.1	99	99
200	68	52	8	0.82	0.63	0.52	0.5	280	101	984	166	20	17	40	24	170	60	28.3889	29.06	92	99
73	59	44	21	0.9	0.66	0.48	0.42	115	71	209	102	28	15	50	30	280	40	28.8889	28.54	89	99
64	59	40	21	0.88	0.66	0.55	0.42	119	71	218	102	60	17	120	20	500	38	29.2222	28.3889	90	96
64	59	40	21	0.88	0.66	0.55	0.42	119	71	218	102	20	13	60	15	300	43	28.7222	28.2778	99	99
80	59	48	21	0.86	0.66	0.4	0.42	107	71	220	102	22	12	50	20	230	51	27.1111	29.2222	99	96
31	47	38	20	0.75	0.6	0.45	0.45	120	132	244	209	18	16	56	30	250	52	27.2778	27.8889	99	99
31	47	38	20	0.75	0.6	0.45	0.45	120	132	244	209	30	20	68	26	350	60	27.75	28.8889	92	87
	47		20		0.6		0.45		132		209		19		20		64		29.2222		88
	43		30		0.64		0.47		25		251		20		21		116		29.1		88
	96		28		0.61		0.52		213		138		19		22		91		28.22		92
	96		28		0.61		0.52		213		138		25		30		71		29.06		87
	96		28		0.61		0.52		213		138		19		20		66		28.54		84
	96		28		0.61		0.52		213		138		15		21		27		29.76		87
	98		15		0.68		0.4		82		206		20		22		43		28.75		87
	98		15		0.68		0.4		82		206		17		20		30		29.77		88
	98		15		0.68		0.4		82		206		15		19		46		29		89
	98		15		0.68		0.4		82		206		14		20		36		28.6111		95
	98		15		0.68		0.4		82		206		15		16		21		28.7778		99
	98		15		0.68		0.4		82		206		13		17		20		28.3889		99
	98		15		0.68		0.4		82		206		25		35		184		28.2778		96
	73		60		0.37		0.45		105		198		20		20		130		27.2778		99
	63		55		0.42		0.5		139		201		20		20		97		27.89		96
	82		56		0.42		0.56		104		225		15		20		90		28.31		99
	73		55		0.4		0.5		40		212		25		35		170		28.22		87
	82		57		0.45		0.45		79		232		15		40		64		29.06		88
	88		45		0.2		0.75		117		149		10		40		80		28.54		88
	79		48		0.25		0.7		95		116		12		30		57		28.75		92
	19		10		0.23		0.9		60		15		15		28		68		29.76		87
	24		8		0.28		0.88		66		18		15		30		90		28.75		85
	11		12		0.24		0.95		31		21		20		20		79		29.76		89
	16		10		0.26		0.96		50		17		22		25		64		29		89
	77		42		0.84		0.52		105		206		18		26		48		28.6111		95
	78		48		0.7		0.5		128		208		20		30		85		28.7778		99
	78		48		0.7		0.5		128		208		15		22		60		28.49		99
	73		44		0.9		0.48		115		209		30		18		48		28.2778		96
	31		38		0.75		0.45		120		244		16		25		50		27.2778		99
	31		38		0.75		0.45		120		244		18		16		43		27.89		96
	31		38		0.75		0.45		120		244		12		14		32		28.31		99
	31		38		0.75		0.45		120		244		14		18		37		29.1		87
	31		38		0.75		0.45		120		244		20		14		60		28.32		88
Abbreviations
R.B : Resting burrow
F.B : Feeding burrow
LDCWS : Linear distance to the closest water source
LDCHH : Linear distance to the closest human habitation
MDI : Mid-day inside
